# Supplementary material for: Enhanced Photoluminescence of R6G Dyes from Metal Decorated Silicon Nanowires Fabricated through Metal Assisted Chemical Etching
Source: Materials (Basel). 2023 Feb 7;16(4):1386. doi: 10.3390/ma16041386 (PMC9963757; doi:10.3390/ma16041386)
Supplement: Supplementary file 1 [file materials-16-01386-s001.zip]

Archive with 1 entries (1 files):
- materials-2160686-supplementary.pdf
